# Supplementary material for: Tapping-Induced Oxidative Stress Is Associated with Hev b6 Allergen Regulation in Hevea brasiliensis
Source: Int J Mol Sci. 2026 Jul 8;27(14):6110. doi: 10.3390/ijms27146110 (PMC13411745; doi:10.3390/ijms27146110)
Supplement: Supplementary file 1 [file ijms-27-06110-s001.zip]

Archive with 1 entries (1 files):
- ijms-4413693-supplementary.pdf
